# Supplementary material for: Prognostic Factors in Pseudomyxoma Peritonei with Emphasis on the Predictive Role of Peritoneal Cancer Index and Tumor Markers
Source: Cancers (Basel). 2023 Feb 19;15(4):1326. doi: 10.3390/cancers15041326 (PMC9954733; doi:10.3390/cancers15041326)
Supplement: Supplementary file 1 [file cancers-15-01326-s001.zip]

Archive with 1 entries (1 files):
- cancers-2214608-supplementary.pdf
